# Supplementary material for: Radiomics of Contrast-Enhanced Computed Tomography: A Potential Biomarker for Pretreatment Prediction of the Response to Bacillus Calmette-Guerin Immunotherapy in Non-Muscle-Invasive Bladder Cancer
Source: Front Cell Dev Biol. 2022 Feb 25;10:814388. doi: 10.3389/fcell.2022.814388 (PMC8914064; doi:10.3389/fcell.2022.814388)
Supplement: Supplementary file 1 [file Table2.xlsx]

## Sheet: supplementary table 2
Table S2. Radiomic Features and its coresponding weights in the 5 NMF-components based on CECT.
	component-1	component-2	component-3	component-4	component-5
original_shape_Elongation	0.978611	0.381214	0.456574	6.86e-13	2.22e-16
original_shape_Flatness	0.835477	4.2e-13	0.263206	2.22e-16	2.29e-16
original_shape_LeastAxisLength	0.446611	2.22e-16	0.188115	2.72e-09	0.731572
original_shape_MajorAxisLength	0.305484	2.22e-16	0.172134	0.588674	0.582281
original_shape_Maximum2DDiameterColumn	0.405508	2.22e-16	0.240756	0.546417	0.60203
original_shape_Maximum2DDiameterRow	0.361789	2.22e-16	0.198239	0.45733	0.763908
original_shape_Maximum2DDiameterSlice	0.361131	2.22e-16	0.219828	0.537873	0.697477
original_shape_MeshVolume	0.0927544	2.22e-16	0.0389964	0.00673281	0.756196
original_shape_MinorAxisLength	0.33068	2.22e-16	0.178652	0.434656	0.601802
original_shape_Sphericity	0.952404	0.612769	0.400819	2.22e-16	2.22e-16
original_shape_SurfaceArea	0.130122	2.22e-16	0.0622504	0.24209	0.794586
original_shape_SurfaceVolumeRatio	0.179626	0.979013	4.27e-12	0.485578	4.63e-14
original_firstorder_10Percentile	0.852185	0.253333	0.552477	2.22e-16	1.04e-13
original_firstorder_90Percentile	1.03051	1.59e-12	2.22e-16	2.22e-16	9.22e-14
original_firstorder_Entropy	1.11655	1.06e-07	2.22e-16	1.39e-11	0.00718772
original_firstorder_Kurtosis	0.0711163	2.22e-16	2.22e-16	2.22e-16	0.0968076
original_firstorder_Maximum	0.176202	2.22e-16	2.22e-16	2.22e-16	0.126872
original_firstorder_Mean	1.04553	5.23e-10	4.37e-08	2.22e-16	3.78e-14
original_firstorder_Minimum	0.491203	0.87844	0.76791	2.22e-16	5.54e-07
original_firstorder_Skewness	0.207174	0.175321	4.29e-06	4.14e-14	0.100503
original_firstorder_Variance	0.494749	5.32e-12	2.22e-16	2.22e-16	0.0309676
original_glcm_Autocorrelation	0.703509	2.22e-16	2.22e-16	0.299087	3.25e-08
original_glcm_Contrast	0.425952	0.342855	2.22e-16	0.166889	0.00925961
original_glcm_Correlation	1.16669	2.22e-16	0.444929	4.52e-15	0.157466
original_glcm_DifferenceAverage	0.616707	0.526099	2.22e-16	0.329732	0.000110099
original_glcm_DifferenceVariance	0.2649	0.144488	2.22e-16	0.0587689	0.0351037
original_glcm_Idmn	1.28865	7.47e-16	0.497391	0.519401	3.03e-16
original_glcm_Imc1	0.7554	0.745349	0.369166	0.921941	2.22e-16
original_glcm_Imc2	1.11596	1.5e-07	3.16e-10	2.22e-16	0.168466
original_glcm_InverseVariance	1.08012	0.633165	7.51e-14	0.682023	2.22e-16
original_glcm_JointEnergy	0.184373	0.253369	0.771608	0.221799	2.22e-16
original_gldm_DependenceEntropy	1.29385	2.22e-16	0.439262	4.21e-09	5.28e-12
original_gldm_DependenceNonUniformityNormalized	0.165224	0.624975	2.22e-16	0.242731	0.000858848
original_gldm_DependenceVariance	0.732574	2.22e-16	0.789274	7.4e-13	1.93e-14
original_gldm_LargeDependenceHighGrayLevelEmphasis	0.636873	2.22e-16	3.9e-09	6.35e-06	0.102164
original_gldm_LargeDependenceLowGrayLevelEmphasis	0.0352626	0.169288	0.575517	2.22e-16	0.0026285
original_gldm_LowGrayLevelEmphasis	0.00643829	0.726276	0.429731	1.75e-08	0.00381835
original_gldm_SmallDependenceEmphasis	0.24914	0.606373	2.22e-16	0.304637	8.83e-10
original_gldm_SmallDependenceHighGrayLevelEmphasis	0.536038	5.7e-11	2.22e-16	0.351689	5.84e-14
original_gldm_SmallDependenceLowGrayLevelEmphasis	0.0123988	0.687739	0.000141248	0.0282766	0.0388008
original_glrlm_LongRunLowGrayLevelEmphasis	0.00144278	0.306515	0.484745	2.22e-16	0.00109785
original_glszm_GrayLevelNonUniformityNormalized	0.307441	0.602349	0.764157	0.297876	2.22e-16
original_glszm_GrayLevelVariance	0.156039	2.22e-16	2.22e-16	2.22e-16	0.110059
original_glszm_HighGrayLevelZoneEmphasis	0.331994	2.22e-16	2.22e-16	0.139618	0.14551
original_glszm_LargeAreaEmphasis	0.0144182	2.22e-16	0.108078	2.22e-16	0.509818
original_glszm_LargeAreaHighGrayLevelEmphasis	0.0503712	2.22e-16	0.0135581	2.22e-16	0.760105
original_glszm_LargeAreaLowGrayLevelEmphasis	5.93e-05	2.22e-16	0.203002	2.22e-16	0.39311
original_glszm_LowGrayLevelZoneEmphasis	0.0111924	0.482477	0.354952	2.22e-16	2.11e-13
original_glszm_SizeZoneNonUniformityNormalized	0.892268	1.5e-06	2.3e-10	0.399309	2.22e-16
original_glszm_ZoneEntropy	0.939874	2.22e-16	2.78e-13	0.445082	0.174746
original_ngtdm_Busyness	0.0418905	2.22e-16	0.319343	0.0452018	0.583778
original_ngtdm_Coarseness	0.00086693	0.625813	2.22e-16	2.67e-06	0.0175985
original_ngtdm_Contrast	0.306642	0.727398	9.84e-14	0.108862	7.21e-14
original_ngtdm_Strength	0.161626	0.302024	2.22e-16	2.22e-16	0.00017951
